# Supplementary material for: Effect of Sugarcane Polyphenol Extract on α-Amylase Inhibition and Mechanism Exploration
Source: Foods. 2025 Jun 21;14(13):2174. doi: 10.3390/foods14132174 (PMC12248944; doi:10.3390/foods14132174)
Supplement: Supplementary file 1 [file foods-14-02174-s001.zip]

Archive with 1 entries (1 files):
- foods-3692846-supplementary.pdf
